# Supplementary material for: Characterization of antibody response to SARS-CoV-2 Orf8 from three waves of COVID-19 outbreak in Thailand
Source: PLoS One. 2024 May 20;19(5):e0297272. doi: 10.1371/journal.pone.0297272 (PMC11104647; doi:10.1371/journal.pone.0297272)
Supplement: S1 Table — (XLSX) [file pone.0297272.s001.xlsx]

## Sheet: Pre-epidemic sera
Surrogate virus neutralization assay of pre-epidemic sera
Sample	OD.	Inhibition (%)	Neutralizing antibody (anti-S)
Negative control	2.438	0	Negative
Positive control	0.068	0.972108	Positive
N2	2.519	-0.033224	Negative
N3	2.449	-0.00451189	Negative
N6	2.504	-0.0270714	Negative
N7	2.462	-0.00984413	Negative
N9	2.223	0.088187	Negative
N15	2.325	0.0463495	Negative
N21	2.216	0.0910582	Negative
N24	2.37	0.0278917	Negative
N28	2.368	0.0287121	Negative
N29	2.431	0.00287121	Negative
N30	2.296	0.0582445	Negative
N32	2.399	0.0159967	Negative
N33	2.14	0.122231	Negative
N34	2.204	0.0959803	Negative
N35	2.269	0.0693191	Negative
N38	2.37	0.0278917	Negative
N46	2.407	0.0127153	Negative
N51	2.311	0.047	Negative
N53	2.402	0.009	Negative
N57	2.358	0.027	Negative
N58	2.334	0.0371287	Negative
Cut-off		0.3

## Sheet: COVID-19 convalescent sera
Surrogate virus neutralization assay of OVID-19 convalescent sera from first wave in Thailand
Sample	OD.	Inhibition (%)	Neutralizing antibody (anti-S)
CCP001	0.909836	90.9836	Positive
CCP003	0.741562	74.1562	Positive
CCP005	0.895371	89.5371	Positive
CCP006	0.774349	77.4349	Positive
CCP008	0.726133	72.6133	Positive
CCP009	0.848602	84.8602	Positive
CPP011	0.503375	50.3375	Positive
CPP012	0.686114	68.6114	Positive
CCP013	0.617647	61.7647	Positive
CCP014	0.741562	74.1562	Positive
CCP015	0.652845	65.2845	Positive
CCP016	0.901157	90.1157	Positive
CCP017	0.686114	68.6114	Positive
CCP018	0.965767	96.5767	Positive
CCP019	0.563645	56.3645	Positive
CCP020	0.921408	92.1408	Positive
CCP024	0.686114	68.6114	Positive
CCP033	0.921408	92.1408	Positive
CCP034	0.807618	80.7618	Positive
CCP037	0.923819	92.3819	Positive
CCP038	0.858727	85.8727	Positive
CCP039	0.90405	90.405	Positive
CCP040	0.77001	77.001	Positive
CCP046	0.780135	78.0135	Positive
CCP047	0.865959	86.5959	Positive
CCP049	0.831726	83.1726	Positive
CCP050	0.938284	93.8284	Positive
CCP051	0.801832	80.1832	Positive
CCP052	0.920444	92.0444	Positive
CCP054	0.920444	92.0444	Positive
CCP056	0.902604	90.2604	Positive
CCP057	0.736741	73.6741	Positive
CCP058	0.630183	63.0183	Positive
CCP059	0.376567	37.6567	Positive
CCP060	0.74108	74.108	Positive
CCP064	0.715526	71.5526	Positive
CCP069	0.880424	88.0424	Positive
CCP075	0.720829	72.0829	Positive
CCP077	0.8973	89.73	Positive
CCP142	0.885728	88.5728	Positive
CCP004	0.820636	82.0636	Positive
CCP007	0.65622	65.622	Positive
CCP025	0.54243	54.243	Positive
CCP042	0.623433	62.3433	Positive
CCP044	0.717936	71.7936	Positive
CCP048	0.505304	50.5304	Positive
CCP062	0.306654	30.6654	Positive
CCP067	0.48891	48.891	Positive
CCP071	0.587753	58.7753	Positive
CCP085	0.654291	65.4291	Positive
CCP089	0.830762	83.0762	Positive
CCP091	0.787367	78.7367	Positive
CCP098	0.813404	81.3404	Positive
CCP101	0.770974	77.0974	Positive
CCP102	0.482642	48.2642	Positive
CCP110	0.521215	52.1215	Positive
CCP115	0.663934	66.3934	Positive
CCP141	0.398746	39.8746	Positive
Cut-off		0.3
