# Supplementary material for: Characterization of antibody response to SARS-CoV-2 Orf8 from three waves of COVID-19 outbreak in Thailand
Source: PLoS One. 2024 May 20;19(5):e0297272. doi: 10.1371/journal.pone.0297272 (PMC11104647; doi:10.1371/journal.pone.0297272)
Supplement: S2 Table — (XLSX) [file pone.0297272.s002.xlsx]

## Sheet: Clade S first wave
Sample	anti-Orf8 ELISA OD.	S/C
CCP001	0.547	2.98907
CCP003	0.423	2.31148
CCP004	0.47	2.56831
CCP005	0.376	2.05464
CCP006	0.436	2.38251
CCP007	0.429	2.34426
CCP008	0.394	2.15301
CCP009	0.325	1.77596
CCP011	0.556	3.03825
CCP012	0.36	1.96721
CCP013	0.386	2.10929
CCP014	0.365	1.99454
CCP015	0.374	2.04372
CCP016	0.399	2.18033
CCP017	0.341	1.86339
CCP018	0.378	2.06557
CCP019	0.488	2.66667
CCP020	0.471	2.57377
CCP024	0.48	2.62295
CCP025	0.381	2.08197
CCP031	0.379	2.07104
CCP033	0.36	1.96721
CCP034	0.416	2.27322
CCP037	0.407	2.22404
CCP038	0.467	2.55191
CCP039	0.423	2.31148
CCP040	0.37	2.02186
CCP042	0.281	1.53552
CCP044	0.314	1.71585
CCP046	0.367	2.00546
CCP047	0.278	1.51913
CCP048	0.205	1.12022
CCP049	0.597	3.2623
CCP050	0.388	2.12022
CCP051	0.415	2.26776
CCP052	0.355	1.93989
CCP054	0.381	2.08197
CCP056	0.444	2.42623
CCP057	0.349	1.9071
CCP058	0.394	2.15301
CCP059	0.379	2.07104
CCP060	0.348	1.90164
CCP062	0.386	2.10929
CCP064	0.502	2.74317
CCP067	0.396	2.16393
CCP069	0.406	2.21858
CCP071	0.305	1.66667
CCP075	0.269	1.46995
CCP077	0.437	2.38798
CCP085	0.333	1.81967
CCP089	0.405	2.21311
CCP091	0.452	2.46995
CCP098	0.345	1.88525
CCP101	0.329	1.79781
CCP102	0.326	1.78142
CCP110	0.299	1.63388
CCP115	0.342	1.86885
CCP141	0.325	1.77596
CCP142	0.379	2.07104
CCP143	0.303	1.65574
Pre-epidemic sera
N2	0.016	0.0874317
N3	0.018	0.0983607
N6	0.019	0.103825
N7	0.017	0.0928962
N9	0.022	0.120219
N15	0.016	0.0874317
N21	0.017	0.0928962
N24	0.013	0.0710383
N28	0.018	0.0983607
N29	0.016	0.0874317
N30	0.02	0.10929
N32	0.02	0.10929
N33	0.021	0.114754
N34	0.023	0.125683
N35	0.016	0.0874317
N38	0.017	0.0928962
N46	0.014	0.0765027
N51	0.016	0.0874317
N53	0.02	0.10929
N57	0.02	0.10929
N58	0.183	1	calibrator

## Sheet: Delta variant 4th wave
Sample	anti-Orf8 ELISA OD.	S/C
1096	1.3	3.65169
1129	0.826	2.32022
1162	0.87	2.44382
1190	1.37	3.84831
1571	2.055	5.77247
1612	1.356	3.80899
1613	1.399	3.92978
1991	1.839	5.16573
2020	1.887	5.30056
2032	1.793	5.03652
2088	1.945	5.46348
2091	1.825	5.1264
2094	1.236	3.47191
2098	2.048	5.75281
2100	1.642	4.61236
2262	1.695	4.76124
2263	1.454	4.08427
2266	1.181	3.31742
2297	1.046	2.9382
2344	2.196	6.16854
2347	1.644	4.61798
2698	1.083	3.04213
2704	0.916	2.57303
2746	1.354	3.80337
2797	0.929	2.60955
2798	1.183	3.32303
2950	1.087	3.05337
2995	0.365	1.02528
2996	0.697	1.95787
2998	1.039	2.91854
3002	1.637	4.59831
3042	0.533	1.49719
3341	0.695	1.95225
3470	0.956	2.68539
3482	0.402	1.12921
1096	1.004	2.82022
1129	1.146	3.2191
1162	1.554	4.36517
1190	1.255	3.52528
1571	2.07	5.81461
1612	0.847	2.37921
1613	0.583	1.63764
1991	1.087	3.05337
2020	0.514	1.44382
2088	0.522	1.46629
2091	0.631	1.77247
2094	0.3	0.842697
2098	1.1	3.08989
2100	1.632	4.58427
2262	0.221	0.620787
2263	1.007	2.82865
2266	0.662	1.85955
2297	0.395	1.10955
2344	1.577	4.42978
2698	1.669	4.6882
2704	0.313	0.879213
2746	1.093	3.07022
2797	0.704	1.97753
2798	0.973	2.73315
2246	0.234	0.657303
2323	1.396	3.92135
2974	1.04	2.92135
Pre-epidemic sera
N2	0.026	0.0730337
N3	0.016	0.0449438
N6	0.019	0.0533708
N7	0.028	0.0786517
N9	0.016	0.0449438
N15	0.012	0.0337079
N21	0.018	0.0505618
N24	0.014	0.0393258
N28	0.017	0.0477528
N29	0.029	0.0814607
N30	0.029	0.0814607
N32	0.039	0.109551
N33	0.021	0.0589888
N34	0.033	0.0926966
N35	0.044	0.123596
N38	0.025	0.0702247
N46	0.014	0.0393258
N51	0.025	0.0702247
N53	0.069	0.19382
N57	0.074	0.207865
N58	0.356	1	calibrator

## Sheet: 1_Omicron variant fifth wave
Sample	anti-Orf8 ELISA OD.	S/C
7822	0.076	0.415301
7708	0.077	0.420765
5231	0.082	0.448087
7115	0.084	0.459016
8993	0.088	0.480874
9170	0.089	0.486339
5228	0.09	0.491803
7576	0.09	0.491803
5428	0.092	0.502732
8003	0.095	0.519126
5422	0.096	0.52459
6153	0.098	0.535519
6447	0.1	0.546448
Chatbot 5	0.1	0.546448
5426	0.101	0.551913
8013	0.101	0.551913
8039	0.103	0.562842
Chatbot 2	0.103	0.562842
5234	0.105	0.57377
5767	0.107	0.584699
Chatbot 3	0.108	0.590164
6225	0.109	0.595628
5920	0.11	0.601093
6237	0.11	0.601093
6846	0.111	0.606557
6229	0.115	0.628415
7662	0.116	0.63388
5237	0.117	0.639344
7709	0.12	0.655738
6240	0.121	0.661202
6676	0.121	0.661202
6840	0.124	0.677596
9478	0.124	0.677596
8560	0.126	0.688525
5713	0.127	0.693989
5697	0.128	0.699454
8000	0.128	0.699454
8045	0.128	0.699454
9327	0.128	0.699454
5251	0.129	0.704918
7854	0.13	0.710383
6092	0.131	0.715847
Chatbot 7	0.131	0.715847
5574	0.137	0.748634
6238	0.137	0.748634
6086	0.141	0.770492
7133	0.141	0.770492
5959	0.143	0.781421
7892	0.148	0.808743
7950	0.15	0.819672
8488	0.153	0.836066
7712	0.154	0.84153
5121	0.156	0.852459
6242	0.156	0.852459
4975	0.159	0.868852
4880	0.16	0.874317
Chatbot 6	0.16	0.874317
5563	0.161	0.879781
5239	0.167	0.912568
7313	0.171	0.934426
8183	0.171	0.934426
5531	0.172	0.939891
5704	0.174	0.95082
9869	0.174	0.95082
5913	0.175	0.956284
7305	0.175	0.956284
Chatbot 8	0.175	0.956284
8844	0.176	0.961749
5192	0.177	0.967213
8040	0.177	0.967213
185973	0.179	0.978142
5232	0.181	0.989071
9551	0.182	0.994536
1579204	0.184	1.00546
1781797	0.185	1.01093
5763	0.186	1.01639
5532	0.187	1.02186
10943	0.187	1.02186
1687193	0.187	1.02186
4720	0.188	1.02732
5775	0.19	1.03825
8563	0.19	1.03825
8197	0.192	1.04918
9864	0.197	1.0765
7318	0.202	1.10383
7213	0.205	1.12022
8855	0.205	1.12022
Chatbot 4	0.209	1.14208
9867	0.212	1.15847
Chatbot 9	0.214	1.1694
4937	0.217	1.18579
8605	0.218	1.19126
7405	0.219	1.19672
9865	0.223	1.21858
8640	0.226	1.23497
8260	0.228	1.2459
8772	0.229	1.25137
10947	0.23	1.25683
Chatbot 1	0.23	1.25683
5230	0.231	1.2623
5953	0.237	1.29508
5700	0.238	1.30055
7928	0.239	1.30601
5764	0.244	1.33333
7304	0.267	1.45902
6239	0.295	1.61202
8354	0.325	1.77596
9866	0.326	1.78142
8833	0.386	2.10929
8930	0.393	2.14754
299846	0.399	2.18033
7685	0.422	2.30601
5235	0.448	2.44809
9895	0.603	3.29508
Pre-epidemic sera
N2	0.016	0.0874317
N3	0.018	0.0983607
N6	0.019	0.103825
N7	0.017	0.0928962
N9	0.022	0.120219
N15	0.016	0.0874317
N21	0.017	0.0928962
N24	0.013	0.0710383
N28	0.018	0.0983607
N29	0.016	0.0874317
N30	0.02	0.10929
N32	0.02	0.10929
N33	0.021	0.114754
N34	0.023	0.125683
N35	0.016	0.0874317
N38	0.017	0.0928962
N46	0.014	0.0765027
N51	0.016	0.0874317
N53	0.02	0.10929
N57	0.022	0.120219
N58	0.183	1	calibrator

## Sheet: 2_Omicron variant fifth wave
Code	V1	V2
Case group	S/C	S/C
4720	1.02732
5236	0.918033
5422	0.52459
5532	1.97458
5563	0.879781
5697	0.699454
5231	0.448087
5234	0.579235
6092	0.715847
6086	0.770492
5764	1.33333
5771	4.03794
6092	1.80932
6840	0.68306
6846	0.606557
5704	0.956284
6447	0.546448
6903	1.15718
7115	0.459016
7313	0.939891
6676	0.666667
7323	1.29661
7595	2.52542
8000	0.699454
8003	0.52459
8039	0.568306
5531	0.945355
8197	1.04918
8260	1.2459
8385	1.83475
8625	1.36441
8903	1.4661
8988	1.7619
8993	0.480874
9170	0.486339
9299	1.81301
9327	0.699454
9376	2.39831
9682	1.36043
9915	1.29268
10117	4.54743
10125	1.21138
10378	1.66667
10600	2.80488
10674	0.796748
10675	0.623306
10840	1.97143
10841	2.1
10936	1.94492
10943	1.02186
10947	1.25137
10965	2.91429
10969	3.62331
10974	3.99187
10977	2.7561
10980	2.03794
10985	2.69377
10988	1.71274
11010	3.47154
11010	1.89971
11018	1.61062
11020	2.39823
11216	0.647696
11359	3.67751
11433	0.840708
11577	1.82596
11683	2.66077
11929	2.35169
11953	1.33062
11958	1.21409
11969	1.7561
12024	2.44915
12028	2.09756
12032	1.55508
12113	1.93644
12228	1.68644
12253	3.86864
12261	2.77119
12281	1.42373
12496	2.92373
12538	3.58051
12597	1.75
12645	3.38136
12710	5.27966
12715	6.34746
12745	2.62712
12798	2.86864
12846	2.29237
12865	1.63983
12941	1.49576
12966	1.89831
12971	1.25847
12990	3.02966
13001	2.42373
13004	1.51271
13016	3.17797
13017	1.52966
13054	2.14407
13406	2.2381
13419	3.28814
13443	1.86864
13499	1.84322
13511	2.99524
13606	2.0339
13694	2.04762
4880	0.879781	2.98374
4937	1.02439	1.19126
4975	0.874317	2.63686
5121	0.857923	1.29268
5192	0.967213	1.99458
5228	0.491803	1.08672
5230	1.26776	2.98305
5231	0.989071	1.27371
5232	1.02732	2.0271
5235	2.45355	5.14905
5237	0.639344	1.6748
5251	0.704918	2.52304
5426	0.551913	2.05932
5428	0.502732	2.49593
5532	1.02732	2.0271
5574	0.748634	4.46883
5700	1.30601	1.82627
5713	0.693989	1.27642
5763	1.01639	2.34322
5767	0.590164	2.33875
5775	1.03825	1.67751
5913	0.961749	1.05691
5920	0.606557	2.40254
5953	1.29508	4.28726
5959	0.781421	2.88983
6153	0.540984	1.22458
6225	0.601093	1.37712
6229	0.628415	1.72458
6237	0.601093	0.995763
6238	0.748634	3.10169
6239	1.61749	1.97881
6240	0.661202	2.02966
6242	0.852459	1.40254
7133	0.775956	1.35169
7213	1.11475	1.44915
7304	1.46448	2.02119
7305	0.961749	1.86017
7318	1.10383	2.46186
7405	1.20219	1.52542
7576	0.497268	1.01695
7662	0.63388	1.63559
7685	1.90254	2.30601
7708	0.420765	1.25
7709	0.655738	1.01695
7712	0.84153	1.45763
7822	0.415301	1.3178
7854	0.710383	1.52119
7892	0.808743	1.17373
7928	1.30601	1.54661
7950	0.819672	2.94915
8013	0.557377	0.932203
8040	0.967213	1.24153
8045	0.699454	1.19915
8183	0.939891	1.40254
8354	1.77596	3.00847
8488	0.836066	2.22034
8560	0.688525	1.49153
8563	1.03825	1.61864
8605	1.19126	1.4
8640	1.22951	2.47143
8772	1.25137	2.39524
8833	2.10929	2.80085
8844	0.956284	1.66525
8855	1.11475	1.50847
8930	2.14208	3.11429
9135	1.31707	1.09048
9344	1.44915	1.79133
9373	2.63559	2.20596
9478	0.677596	1.5381
9551	0.994536	2.7
9683	3.23306	1.8619
9725	1.3794	2.78095
9742	2.53659	2.41905
9831	3.87805	1.89524
9864	1.0765	1.69492
9865	1.21858	2.85714
9866	1.78689	1.91102
9867	1.15847	2.64831
9869	0.956284	2.16949
9895	3.29508	2.61441
9946	1.69377	1.03333
9980	1.75881	1.17143
10042	2.19783	1.31905
10112	1.96748	1.42857
10133	1.63415	1.22124
10211	2.01626	1.24286
10217	1.54472	1.56667
10231	1.94309	2.3381
10237	1.38482	1.38095
10353	2.98374	3.2
10363	3.45799	1.41905
10639	1.11382	1.30476
10940	1.2168	1.52857
10945	1.07588	1.24576
10950	3.14363	1.9381
10959	1.11382	1.32381
10970	1.96477	1.72271
10979	3.60163	1.90952
11095	1.47696	1.0354
11153	2.72087	3.56932
11162	4.40108	4.45428
11174	1.33333	1.09145
11194	0.98103	1.21829
11229	1.8374	1.88791
11273	2.0813	1.86136
11406	3.63415	2.0177
11526	4.39566	3.69617
11659	2.30085	1.37463
11722	1.95763	2.0826
11792	2.18428	1.74631
11835	3.19068	2.42183
Code	V1
Control group	S/C
6658	0.313008
6295	0.349593
6398	0.410569
5300	0.443089
5203	0.455285
5504	0.479675
6568	0.495935
5718	0.5
6763	0.50813
6219	0.520325
6304	0.528455
6654	0.53252
6650	0.552846
6824	0.565041
6106	0.581301
6102	0.597561
6129	0.634146
5097	0.642276
6266	0.642276
5260	0.646341
6751	0.646341
6118	0.658537
5148	0.670732
5242	0.674797
6618	0.674797
6781	0.674797
6368	0.678862
5357	0.686992
6265	0.691057
4729	0.719512
6772	0.735772
5396	0.743902
5146	0.747967
5051	0.768293
5855	0.768293
6640	0.788618
6699	0.813008
5078	0.821138
6133	0.821138
5600	0.837398
5856	0.853659
5210	0.865854
5254	0.886179
6703	0.886179
6653	0.922764
6286	0.930894
4749	0.939024
6549	0.939024
6139	0.947154
5873	0.955285
5397	0.955285
5896	0.955285
6950	0.95935
6378	0.963415
4713	1.00813
6134	1.00813
6311	1.01626
6145	1.02033
6100	1.03252
4935	1.08943
6948	1.10976
5215	1.14634
6608	1.15447
6753	1.17886
4842	1.18293
5719	1.18293
6954	1.23171
6710	1.23984
5548	1.26016
6774	1.28862
4928	1.32927
5057	1.34959
6361	1.37398
5721	1.39024
5208	1.39837
4794	1.4065
5675	1.4065
5728	1.41057
6661	1.41057
6660	1.42276
6625	1.43089
5282	1.56911
6570	1.57317
5482	1.68293
6104	1.69106
6138	1.77236
5243	1.80488
4744	1.89024
5506	1.95528
4841	2.0935
5049	2.5813
6191	4.07317
7954	0.276231
7473	0.284797
7953	0.295503
7808	0.312634
7729	0.329764
6813	0.349036
7189	0.361884
8051	0.366167
7356	0.385439
7226	0.391863
7459	0.411135
7491	0.415418
7058	0.4197
7797	0.423983
7456	0.426124
6977	0.48394
7196	0.496788
7217	0.496788
6817	0.528908
7084	0.546039
7513	0.563169
7992	0.569593
7870	0.616702
7845	0.64454
7323	0.650964
7185	0.687366
393	0.704497
7357	0.719486
7165	0.72591
7293	0.732334
7738	0.753747
7476	0.75803
8147	0.777302
7358	0.794433
7461	0.796574
6898	0.798715
7372	0.800857
7431	0.800857
7179	0.826552
7532	0.847966
7957	0.852248
7802	0.862955
7412	0.867238
8082	0.892934
7817	0.910064
7286	0.937901
7486	0.937901
7287	0.959315
7234	0.96788
7218	0.987152
6816	1.00642
6981	1.02355
7183	1.0257
7232	1.07281
6944	1.11777
7191	1.1242
7860	1.13704
6891	1.13919
6983	1.16488
7524	1.16702
6612	1.17345
7867	1.19058
6621	1.24839
7484	1.26124
7167	1.32334
6962	1.35546
7475	1.3833
7462	1.39186
7210	1.40899
7489	1.44325
7806	1.47537
7186	1.48608
7023	1.57173
7178	1.62099
6821	1.62741
6779	1.62955
7821	1.64026
7955	1.66381
7896	1.79657
7733	1.8137
7963	1.8137
7164	1.85653
7493	1.90364
7956	1.9636
7767	2.08137
7216	2.10493
8087	2.21199
7795	2.23769
6970	2.24625
6974	2.30621
7176	2.3212
7549	2.50535
9342	0.273148
8950	0.275463
9107	0.303241
9103	0.31713
8601	0.319444
9346	0.347222
9345	0.405093
8743	0.414352
8420	0.446759
9094	0.458333
8747	0.465278
8994	0.465278
8897	0.483796
9078	0.493056
9115	0.5
8203	0.511574
6616	0.537037
10008	0.537037
8412	0.539352
7450	0.546296
8884	0.574074
8904	0.574074
8233	0.585648
9427	0.592593
9395	0.608796
9089	0.62963
8236	0.636574
8889	0.643519
9102	0.650463
7780	0.652778
9082	0.699074
9425	0.703704
9370	0.715278
7849	0.729167
CCP018	0.733796
8414	0.766204
8920	0.796296
9093	0.80787
8783	0.810185
9041	0.814815
9415	0.831019
8473	0.868056
9035	0.946759
8419	0.953704
9110	0.990741
8429	0.993056
8495	0.99537
8947	1.01852
8478	1.06944
8779	1.08333
8268	1.08565
8736	1.09491
8995	1.09954
8431	1.11806
9332	1.13426
9374	1.15278
8323	1.16204
9108	1.17361
8104	1.18287
9367	1.21296
8336	1.2338
8585	1.26157
9341	1.27083
8433	1.30093
8297	1.3287
8343	1.34491
8423	1.49306
8735	1.51852
8198	1.54167
8515	1.55787
9112	1.57407
9437	1.5787
8901	1.58565
8417	1.59954
8063	1.625
9092	1.65509
9016	1.6713
8442	1.67593
8232	1.68287
9413	1.74306
8312	1.81713
8306	1.90972
9372	1.93519
9122	1.94213
8313	2.08102
7801	2.125
9091	2.14583
8910	2.15278
9379	2.39583
8328	2.49769
8883	2.74537
9100	3.02083
8149	3.16435
9490	0.585042
10034	0.594692
9613	0.603136
9606	0.6538
11550	0.6538
11433	0.677925
9601	0.689988
11510	0.691194
9924	0.694813
9497	0.704463
9925	0.708082
10069	0.714113
10067	0.72497
10131	0.746683
9467	0.752714
10057	0.758745
9627	0.792521
10235	0.802171
10059	0.814234
9932	0.81544
9872	0.81544
9469	0.821472
9513	0.823884
11524	0.832328
9450	0.833534
9441	0.838359
10065	0.854041
10179	0.86731
11578	0.872135
9540	0.87696
9431	0.878166
11540	0.885404
10073	0.901086
9503	0.910736
9938	0.910736
10011	0.914355
9893	0.926417
9494	0.937274
9859	0.944511
10190	0.945718
9875	0.954162
11619	0.965018
11561	0.968637
9398	0.987937
9616	0.987937
9491	1.01206
11562	1.03739
9994	1.04222
9931	1.05187
11486	1.05308
9985	1.06755
10072	1.10495
11623	1.10856
10092	1.11339
9992	1.12183
9566	1.14837
10009	1.15199
11593	1.15682
11018	1.16767
11558	1.1737
11504	1.17853
10032	1.18215
10035	1.18456
11483	1.18456
9456	1.20145
11548	1.20627
11480	1.22075
9930	1.24608
10195	1.24729
9465	1.25332
11583	1.27503
9447	1.29554
9460	1.29554
9501	1.30157
9878	1.31001
11551	1.31363
10151	1.34741
9399	1.34982
10840	1.39204
9877	1.43064
5487	1.43788
9543	1.45476
9587	1.462
10075	1.47165
9594	1.49819
10159	1.50543
9871	1.52232
9611	1.5778
11020	1.58745
9444	1.67672
9097	1.69361
9433	1.88179
9921	2.10856
11897	0.411111
12119	0.5
11878	0.519444
12236	0.538889
11994	0.602778
12054	0.602778
11893	0.658333
11889	0.661111
11707	0.722222
12131	0.763889
12155	0.769444
12133	0.772222
12128	0.788889
12151	0.791667
12249	0.802778
11981	0.827778
12011	0.827778
12240	0.827778
11563	0.838889
12227	0.838889
11694	0.852778
12223	0.852778
11703	0.858333
12150	0.863889
12185	0.875
11485	0.886111
N53	0.961111
11620	0.986111
11987	1.01667
11633	1.04167
11894	1.05
11887	1.06111
11635	1.10833
11717	1.125
11672	1.13056
11696	1.13611
12007	1.13889
12059	1.14167
11555	1.14444
11901	1.15556
12257	1.15556
11705	1.16389
12231	1.16667
11760	1.17778
11626	1.18889
11502	1.20556
11991	1.20556
11906	1.22222
11755	1.23889
11903	1.24167
12081	1.25278
12074	1.25278
11565	1.25556
12071	1.26944
11695	1.28056
11980	1.28889
11698	1.29167
11988	1.31667
11690	1.31944
11479	1.31944
11945	1.31944
12235	1.34444
11679	1.35278
11503	1.375
11614	1.40833
11895	1.41389
11709	1.45833
11992	1.46111
11680	1.47778
11689	1.48889
11989	1.5
11905	1.51944
11692	1.52222
11552	1.53056
11982	1.56111
11736	1.59444
11688	1.64444
11716	1.68889
12232	1.73333
11734	1.74167
11948	1.81111
11899	1.84444
11995	1.875
11972	1.95556
11712	2.03333
11990	2.15556
11708	2.17778
12137	2.17778
11701	2.24167
11624	2.6
11697	2.6
11886	2.74444
12145	2.79722
11985	2.82222
13079	0.462312
13066	0.633166
13034	0.638191
12672	0.673367
12801	0.829146
13096	0.874372
12664	0.924623
12802	1.0201
12634	1.03518
12894	1.0402
12996	1.0402
13013	1.16583
12800	1.18593
12923	1.28643
12691	1.32663
13089	1.32663
12702	1.36181
12374	1.36683
12690	1.37688
12338	1.39196
12676	1.42714
12340	1.48241
12922	1.54271
12514	1.55276
12998	1.59296
12581	1.64824
12774	1.65327
12919	1.66332
12909	1.67839
12983	1.67839
12668	1.72864
12982	1.73869
13027	1.75879
12850	1.86432
12555	1.86432
12294	1.87437
13007	1.87437
12644	1.9397
12663	2.03518
12627	2.0402
12884	2.04523
13000	2.04523
12658	2.09045
12725	2.15578
12655	2.17085
12259	2.23116
12572	2.24623
12705	2.26633
12270	2.27136
12906	2.29648
12887	2.31156
12980	2.33166
12515	2.33668
13093	2.33668
12241	2.34673
12342	2.38191
12570	2.40201
12265	2.50754
13087	2.54271
12722	2.60302
12324	2.62814
12675	2.64322
12574	2.64824
12913	2.67337
12531	2.67337
13009	2.69347
12267	2.71859
12529	2.73869
12900	2.80402
12288	2.9397
12586	2.98492
12524	3.05025
13011	3.22111
12978	3.39196
12272	3.44724
12520	3.45729
12310	3.48744
12653	3.58794
12316	3.62312
12271	3.78894
12707	3.82915
7866	3.84925
12624	3.88442
12250	4.05528
12594	4.1407
12279	4.28141
12369	4.35678
12899	4.37688
12275	4.44724
13010	5.25126
12898	5.32663
12590	5.39698
12512	6.25126
13490	0.322034
12808	0.417373
12895	0.455508
12806	0.508475
12759	0.533898
12762	0.536017
13519	0.57839
13710	0.586864
13355	0.595339
12526	0.603814
13493	0.603814
12977	0.610169
13420	0.627119
13177	0.631356
11904	0.654661
12767	0.690678
13248	0.692797
13425	0.701271
13430	0.70339
13180	0.705508
13212	0.705508
13431	0.705508
13224	0.720339
13415	0.730932
13178	0.745763
13289	0.745763
13488	0.766949
12608	0.777542
13208	0.786017
13304	0.788136
13280	0.830508
13481	0.851695
13285	0.858051
13202	0.864407
13209	0.879237
13516	0.881356
12795	0.883475
12814	0.894068
13063	0.915254
13409	0.925847
13412	0.932203
13673	0.942797
13513	0.947034
13502	0.95339
13290	0.959746
13622	0.959746
12765	0.963983
12754	0.970339
13417	0.974576
13675	0.978814
12769	0.980932
13294	1.00212
12930	1.00636
13229	1.01907
13708	1.0339
13320	1.04025
13515	1.04025
13356	1.04449
13154	1.05508
13358	1.08898
12772	1.10805
13350	1.14831
12778	1.16314
13256	1.16525
12753	1.20339
13347	1.21186
13494	1.24364
13057	1.25847
13433	1.25847
12815	1.27331
12619	1.28602
13097	1.29025
12773	1.31144
13691	1.33475
12758	1.38136
12556	1.40466
12816	1.41314
13199	1.42161
12823	1.42585
12752	1.43856
12716	1.44915
13620	1.45339
13545	1.48305
13552	1.48941
12681	1.52754
13314	1.53602
13454	1.5911
13357	1.61229
13220	1.61653
13572	1.64619
13288	1.66949
13486	1.73517
13351	1.85381
13514	0.266467
13296	0.272455
13298	0.323353
12376	0.329341
12406	0.356287
12421	0.362275
12398	0.371257
13644	0.383234
12401	0.562874
12409	0.637725
12399	0.667665
12397	0.685629
13714	0.763473
12372	0.811377
12391	0.826347
13432	0.829341
13300	0.841317
13255	0.988024
13393	1.07784

## Sheet: Sheet1
SC
0.932203
0.995763
1.01695
1.01695
1.03333
1.0354
1.05691
1.08672
1.09048
1.09145
1.17143
1.17373
1.19126
1.19915
1.21829
1.22124
1.22458
1.24153
1.24286
1.24576
1.25
1.27371
1.27642
1.29268
1.30476
1.3178
1.31905
1.32381
1.35169
1.37463
1.37712
1.38095
1.4
1.40254
1.40254
1.41905
1.42857
1.44915
1.45763
1.49153
1.50847
1.52119
1.52542
1.52857
1.5381
1.54661
1.56667
1.61864
1.63559
1.66525
1.6748
1.67751
1.69492
1.72271
1.72458
1.74631
1.79133
1.82627
1.86017
1.86136
1.8619
1.88791
1.89524
1.90952
1.91102
1.9381
1.97881
1.99458
2.0177
2.02119
2.0271
2.0271
2.02966
2.05932
2.0826
2.16949
2.20596
2.22034
2.30601
2.3381
2.33875
2.34322
2.39524
2.40254
2.41905
2.42183
2.46186
2.47143
2.49593
2.52304
2.61441
2.63686
2.64831
2.7
2.78095
2.80085
2.85714
2.88983
2.94915
2.98305
2.98374
3.00847
3.10169
3.11429
3.2
3.56932
3.69617
4.28726
4.45428
4.46883
5.14905
